# Supplementary material for: Within-Host Evolution of the Dutch High-Prevalent Pseudomonas aeruginosa Clone ST406 during Chronic Colonization of a Patient with Cystic Fibrosis
Source: PLoS One. 2016 Jun 23;11(6):e0158106. doi: 10.1371/journal.pone.0158106 (PMC4918941; doi:10.1371/journal.pone.0158106)
Supplement: S5 Table — (XLSX) [file pone.0158106.s005.xlsx]

## Sheet: Blad2
Chemical	Mode of Action	Category	qualified Replicate 1 S1	qualified Replicate 2 S1	average S1	qualified Replicate 1 S2	qualified Replicate 2 S2	average S2	S2/S1	SD S1	SD/ average	SD S2	SD/ average S2
Tolylfluanid	fungicide, phenylsulphamide	AB	45	38	41.5	17	6	11.5	0.277108	3.5	0.0843373	5.5	0.478261
Tolylfluanid	fungicide, phenylsulphamide	AB	49	18	33.5	15	11	13	0.38806	15.5	0.462687	2	0.153846
Thiamphenicol		AB	103	124	113.5	47	45	46	0.405286	10.5	0.092511	1	0.0217391
Streptomycin	protein synthesis, 30S ribosomal subunit, aminoglycoside	AB	71	70	70.5	16	26	21	0.297872	0.5	0.0070922	5	0.238095
Streptomycin	protein synthesis, 30S ribosomal subunit, aminoglycoside	AB	47	50	48.5	21	18	19.5	0.402062	1.5	0.0309278	1.5	0.0769231
Streptomycin	protein synthesis, 30S ribosomal subunit, aminoglycoside	AB	49	42	45.5	11	15	13	0.285714	3.5	0.0769231	2	0.153846
Patulin	microtubulin polymerization inhibitor, antifungal	AB	55	55	55	21	15	18	0.327273	0	0	3	0.166667
Norfloxacin	DNA unwinding, gyrase (GN), topoisomerase (GP), fluoroquinolone	AB	72	75	73.5	22	22	22	0.29932	1.5	0.0204082	0	0
Norfloxacin	DNA unwinding, gyrase (GN), topoisomerase (GP), fluoroquinolone	AB	77	84	80.5	35	37	36	0.447205	3.5	0.0434783	1	0.0277778
Nafcillin		AB	38	27	32.5	10	11	10.5	0.323077	5.5	0.169231	0.5	0.047619
Dichlofluanid	fungicide, phenylsulphamide	AB	26	23	24.5	14	10	12	0.489796	1.5	0.0612245	2	0.166667
Cloxacillin		AB	38	34	36	6	7	6.5	0.180556	2	0.0555556	0.5	0.0769231
Chloramphenicol	protein synthesis	AB	84	74	79	29	27	28	0.35443	5	0.0632911	1	0.0357143
Chloramphenicol		AB	62	75	68.5	18	14	16	0.233577	6.5	0.0948905	2	0.125
Chloramphenicol		AB	47	62	54.5	9	13	11	0.201835	7.5	0.137615	2	0.181818
Cefsulodin	wall, cephalosporin	AB	96	17	56.5	16	16	16	0.283186	39.5	0.699115	0	0
Captan	multisite, carbamate, fungicide	AB	35	39	37	20	16	18	0.486486	2	0.0540541	2	0.111111
Captan	multisite, carbamate, fungicide	AB	81	98	89.5	41	29	35	0.391061	8.5	0.0949721	6	0.171429
Captan	multisite, carbamate, fungicide	AB	47	61	54	25	28	26.5	0.490741	7	0.12963	1.5	0.0566038
EGTA	chelator, Ca++	chelator	60	54	57	26	27	26.5	0.464912	3	0.0526316	0.5	0.0188679
8-Hydroxyquinoline	chelator, lipophilic, RNA synthesis	chelator	121	85	103	38	39	38.5	0.373786	18	0.174757	0.5	0.012987
2,2`-Dipyridyl	chelator, Fe++	chelator	16	5	10.5	5	5	5	0.47619	5.5	0.52381	0	0
L-Alaninamide	C-Source,-,-,-,,,-,-,-,-,-,-,-,-,-,-,-,-	C-sourse	120	122	121	55	59	57	0.471074	1	0.00826446	2	0.0350877
D-Glucuronic Acid	C-Source,carbohydrate,hexose,glucose,carboxylate,,Glycolosis,glucose,-,-,-,-,-,-,-,-,-,-	C-sourse	20	53	36.5	15	16	15.5	0.424658	16.5	0.452055	0.5	0.0322581
D-Glucosaminic Acid	C-Source,carbohydrate,hexose,glucose,acid,,Glycolosis,glucose,Aminosugars metabolism,-,-,-,-,-,-,-,	C-sourse	20	43	31.5	11	11	11	0.349206	11.5	0.365079	0	0
D-Arabitol	C-Source,carbohydrate,pentose,arabinose,,,Glycolosis,G3P,Pentose and glucuronate interconversions,-	C-sourse	136	149	142.5	42	33	37.5	0.263158	6.5	0.045614	4.5	0.12
Adenosine	C-Source,nucleoside,purine,adenine,,,Purine Metabolism,-,-,-,-,-,-,-,-,-,-,-	C-sourse	128	147	137.5	42	39	40.5	0.294545	9.5	0.0690909	1.5	0.037037
1,2-Propanediol	C-Source,alcohol,3 carbon,,,,Glycolosis,oxaloacetate,Pyruvate,pyruvate metabolism,-,-,-,-,-,-,-,-	C-sourse	82	32	57	21	32	26.5	0.464912	25	0.438596	5.5	0.207547
Ser-His	N-Source,amino acid,dipeptide,Ser,His,,TCA,oxaloacetate,Pyruvate,Ser,-,-,TCA,oxaloglutarate,glutama	N-source	139	151	145	68	62	65	0.448276	6	0.0413793	3	0.0461538
Pro-Lys	N-Source,amino acid,dipeptide,Pro,Lys,,TCA,oxologlutarate,glutamate,Pro,-,-,TCA,Citrate,acetyl CoA,	N-source	96	108	102	58	42	50	0.490196	6	0.0588235	8	0.16
Pro-Hyp	N-Source,amino acid,dipeptide,Pro,Hyp,,TCA,oxologlutarate,glutamate,Pro,-,-,-,-,-,-,-,-	N-source	47	48	47.5	12	13	12.5	0.263158	0.5	0.0105263	0.5	0.04
Methylamine	N-Source,amine,1 carbon,,,,-,-,-,-,-,-,-,-,-,-,-,-	N-source	56	63	59.5	15	40	27.5	0.462185	3.5	0.0588235	12.5	0.454545
Lys-Tyr	N-Source,amino acid,dipeptide,Lys,Tyr,,TCA,Citrate,acetyl CoA,Lys,-,-,TCA,succinate,Tyr,-,-,-	N-source	109	113	111	59	42	50.5	0.454955	2	0.018018	8.5	0.168317
Lys-Pro	N-Source,amino acid,dipeptide,Lys,Pro,,TCA,Citrate,acetyl CoA,Lys,-,-,TCA,oxaloglutarate,glutamate,	N-source	110	116	113	45	66	55.5	0.49115	3	0.0265487	10.5	0.189189
Lys-Glu	N-Source,amino acid,dipeptide,Lys,Glu,,TCA,Citrate,acetyl CoA,Lys,-,-,TCA,oxaloglutarate,Glu,-,-,-	N-source	54	56	55	15	38	26.5	0.481818	1	0.0181818	11.5	0.433962
L-Phenylalanine	N-Source,amino acid,amino acid,Phe,AA,,TCA,Citrate,acetyl CoA,Phe,-,-,-,-,-,-,-,-	N-source	172	180	176	64	106	85	0.482955	4	0.0227273	21	0.247059
Glucuronamide	N-Source,carbohydrate,hexose,glucose,amide,,Glycolosis,glucose,-,-,-,-,-,-,-,-,-,-	N-source	114	112	113	25	44	34.5	0.30531	1	0.00884956	9.5	0.275362
Formamide	N-Source,amide,1 carbon,,,,-,-,-,-,-,-,-,-,-,-,-,-	N-source	82	107	94.5	23	43	33	0.349206	12.5	0.132275	10	0.30303
D-Valine	N-Source,amino acid,amino acid,Val-D,AA,,TCA,succinyl CoA,Val,-,-,-,-,-,-,-,-,-	N-source	74	78	76	16	39	27.5	0.361842	2	0.0263158	11.5	0.418182
D-Serine	N-Source,amino acid,amino acid,Ser-D,AA,,TCA,oxaloacetate,Pyruvate,-,-,-,-,-,-,-,-,-	N-source	37	50	43.5	9	11	10	0.229885	6.5	0.149425	1	0.1
Biuret	N-Source,nitrogen,urea,,,,Urea cycle,-,-,-,-,-,-,-,-,-,-,-	N-source	29	53	41	14	23	18.5	0.45122	12	0.292683	4.5	0.243243
b-Ala-Gly	N-Source,amino acid,dipeptide,Ala-b,Gly,,TCA,oxaloacetate,Pyruvate,Ala,-,-,TCA,oxaloacetate,Pyruvat	N-source	122	122	122	41	15	28	0.229508	0	0	13	0.464286
Ammonia	N-Source,nitrogen,NH3,,,,Urea cycle,-,-,-,-,-,-,-,-,-,-,-	N-source	120	118	119	40	46	43	0.361345	1	0.00840336	3	0.0697674
Allantoin	N-Source,nucleic acid,intermediate,,,,-,-,-,-,-,-,-,-,-,-,-,-	N-source	66	83	74.5	22	46	34	0.456376	8.5	0.114094	12	0.352941
Uracil	Nutritional suppliment,nucleic acid,pyrimidine,uracil,,,Pyrimidine Metabolism,-,-,-,-,-,-,-,-,-,-,-	nutrional supplement	105	106	105.5	20	70	45	0.42654	0.5	0.00473934	25	0.555556
p-Amino-Benzoic Acid	Nutritional suppliment,vitamin,,,,,,,,,,,,,,,,	nutrional supplement	95	93	94	24	64	44	0.468085	1	0.0106383	20	0.454545
Oxaloacetic Acid	Nutritional suppliment,carboxylate,4 carbon,,,,TCA,oxaloacetate,,,,,,,,,,	nutrional supplement	119	118	118.5	35	64	49.5	0.417722	0.5	0.00421941	14.5	0.292929
Orotic Acid	Nutritional suppliment,nucleic acid,pyrimidine,intermediate,,,Pyrimidine Metabolism,-,-,-,-,-,-,-,-	nutrional supplement	97	97	97	31	52	41.5	0.427835	0	0	10.5	0.253012
Nicotinamide	Nutritional suppliment,NAD,intermediate,,,,NAD metabolism,,,,,,,,,,,	nutrional supplement	80	83	81.5	17	59	38	0.466258	1.5	0.0184049	21	0.552632
Hypoxanthine	Nutritional suppliment,nucleic acid,purine,hypoxanthine,,,Purine Metabolism,,,,,,,,,,,	nutrional supplement	91	102	96.5	19	59	39	0.404145	5.5	0.0569948	20	0.512821
Hematin	Nutritional suppliment,chelator,Fe,,,,,,,,,,,,,,,	nutrional supplement	89	87	88	12	66	39	0.443182	1	0.0113636	27	0.692308
Guanosine	Nutritional suppliment,nucleoside,purine,guanine,,,Purine Metabolism,-,-,-,-,-,-,-,-,-,-,-	nutrional supplement	110	112	111	50	51	50.5	0.454955	1	0.00900901	0.5	0.00990099
Guanine	Nutritional suppliment,nucleic acid,purine,guanine,,,Purine Metabolism,-,-,-,-,-,-,-,-,-,-,-	nutrional supplement	84	93	88.5	20	61	40.5	0.457627	4.5	0.0508475	20.5	0.506173
Deferoxamine	Nutritional suppliment,chelator,Fe,,,,,,,,,,,,,,,	nutrional supplement	95	88	91.5	12	65	38.5	0.420765	3.5	0.0382514	26.5	0.688312
Cyanocobalamin	Nutritional suppliment,vitamin,,,,,,,,,,,,,,,,	nutrional supplement	94	94	94	22	65	43.5	0.462766	0	0	21.5	0.494253
b-Nicotinamide Adenine Dinucleotide	Nutritional suppliment,NAD,,,,,NAD metabolism,,,,,,,,,,,	nutrional supplement	85	85	85	12	58	35	0.411765	0	0	23	0.657143
a-D-Glucose	Nutritional suppliment,carbohydrate,hexose,glucose,,,Glycolosis,glucose,-,-,-,-,-,-,-,-,-,-	nutrional supplement	99	96	97.5	13	50	31.5	0.323077	1.5	0.0153846	18.5	0.587302
Adenosine 3`,5`-Cyclic Monophosphate	Nutritional suppliment,nucleotide,purine,adenine,Phosphate,,Purine Metabolism,-,-,-,-,-,-,-,-,-,-,-	nutrional supplement	82	80	81	23	46	34.5	0.425926	1	0.0123457	11.5	0.333333
Adenine	Nutritional suppliment,nucleic acid,purine,adenine,,,Purine Metabolism,-,-,-,-,-,-,-,-,-,-,-	nutrional supplement	98	102	100	20	59	39.5	0.395	2	0.02	19.5	0.493671
2’-Deoxycytidine	Nutritional suppliment,nucleoside,pyrimidine,cytosine,,,Pyrimidine Metabolism,,,,,,,,,,,	nutrional supplement	102	105	103.5	48	51	49.5	0.478261	1.5	0.0144928	1.5	0.030303
2`-Deoxyuridine	Nutritional suppliment,nucleoside,pyrimidine,uracil,,,Pyrimidine Metabolism,,,,,,,,,,,	nutrional supplement	104	104	104	32	60	46	0.442308	0	0	14	0.304348
2`-Deoxyadenosine	Nutritional suppliment,nucleoside,purine,adenine,,,Purine Metabolism,-,-,-,-,-,-,-,-,-,-,-	nutrional supplement	118	133	125.5	41	51	46	0.366534	7.5	0.059761	5	0.108696
Tween 80	Nutritional suppliment,-,-,-,,,-,-,-,-,-,-,-,-,-,-,-,-	nutritional supplement	171	91	131	10	65	37.5	0.28626	40	0.305344	27.5	0.733333
Thiamine	Nutritional suppliment,,,,,,,,,,,,,,,,,	nutritional supplement	95	99	97	16	56	36	0.371134	2	0.0206186	20	0.555556
Spermidine	Nutritional suppliment,,,,,,,,,,,,,,,,,	nutritional supplement	86	75	80.5	19	60	39.5	0.490683	5.5	0.068323	20.5	0.518987
Riboflavin	Nutritional suppliment,,,,,,,,,,,,,,,,,	nutritional supplement	100	94	97	19	61	40	0.412371	3	0.0309278	21	0.525
Pyrrolo-Quinoline Quinone	Nutritional suppliment,,,,,,,,,,,,,,,,,	nutritional supplement	95	103	99	26	70	48	0.484848	4	0.040404	22	0.458333
Pyridoxine	Nutritional suppliment,,,,,,,,,,,,,,,,,	nutritional supplement	84	86	85	10	56	33	0.388235	1	0.0117647	23	0.69697
Pyridoxal	Nutritional suppliment,,,,,,,,,,,,,,,,,	nutritional supplement	88	87	87.5	24	53	38.5	0.44	0.5	0.00571429	14.5	0.376623
Menadione	Nutritional suppliment,,,,,,,,,,,,,,,,,	nutritional supplement	103	112	107.5	31	72	51.5	0.47907	4.5	0.0418605	20.5	0.398058
L-Isoleucine + L-Valine	Nutritional suppliment,,,,,,,,,,,,,,,,,	nutritional supplement	102	97	99.5	7	49	28	0.281407	2.5	0.0251256	21	0.75
L-Homoserine Lactone	Nutritional suppliment,,,,,,,,,,,,,,,,,	nutritional supplement	100	84	92	6	46	26	0.282609	8	0.0869565	20	0.769231
Glycine	Nutritional suppliment,,,,,,,,,,,,,,,,,	nutritional supplement	82	79	80.5	14	63	38.5	0.478261	1.5	0.0186335	24.5	0.636364
D-Pantothenic Acid	Nutritional suppliment,,,,,,,,,,,,,,,,,	nutritional supplement	88	84	86	8	60	34	0.395349	2	0.0232558	26	0.764706
D,L-Thioctic acid	Nutritional suppliment,,,,,,,,,,,,,,,,,	nutritional supplement	99	97	98	29	64	46.5	0.47449	1	0.0102041	17.5	0.376344
D,L-Mevalonic Acid Lactone	Nutritional suppliment,,,,,,,,,,,,,,,,,	nutritional supplement	107	99	103	26	74	50	0.485437	4	0.038835	24	0.48
D,L-Diamino-Pimelic Acid	Nutritional suppliment,,,,,,,,,,,,,,,,,	nutritional supplement	87	89	88	10	67	38.5	0.4375	1	0.0113636	28.5	0.74026
Chorismic Acid	Nutritional suppliment,,,,,,,,,,,,,,,,,	nutritional supplement	102	106	104	22	60	41	0.394231	2	0.0192308	19	0.463415
Choline	Nutritional suppliment,,,,,,,,,,,,,,,,,	nutritional supplement	101	105	103	25	76	50.5	0.490291	2	0.0194175	25.5	0.50495
(-)Shikimic Acid	Nutritional suppliment,,,,,,,,,,,,,,,,,	nutritional supplement	141	123	132	34	76	55	0.416667	9	0.0681818	21	0.381818
Putrescine	Nutritional suppliment,amino acid,intermediate,Putrescine,AA,,TCA,oxologlutarate,glutamate,Arg,-,-,	nutritional supplement AA	78	81	79.5	21	52	36.5	0.459119	1.5	0.0188679	15.5	0.424658
L-Valine	Nutritional suppliment,amino acid,amino acid,Val,AA,,TCA,succinyl CoA,Val,-,-,-,-,-,-,-,-,-	nutritional supplement AA	97	94	95.5	7	64	35.5	0.371728	1.5	0.0157068	28.5	0.802817
L-Tyrosine	Nutritional suppliment,amino acid,amino acid,Tyr,AA,,TCA,succinate,Tyr,-,-,-,-,-,-,-,-,-	nutritional supplement AA	104	108	106	13	79	46	0.433962	2	0.0188679	33	0.717391
L-Threonine	Nutritional suppliment,amino acid,amino acid,Thr,AA,,TCA,oxaloacetate,Pyruvate,Thr,-,-,-,-,-,-,-,-	nutritional supplement AA	86	87	86.5	7	62	34.5	0.398844	0.5	0.00578035	27.5	0.797101
L-Serine	Nutritional suppliment,amino acid,amino acid,Ser,AA,,TCA,oxaloacetate,Pyruvate,-,-,-,-,-,-,-,-,-	nutritional supplement AA	88	77	82.5	9	53	31	0.375758	5.5	0.0666667	22	0.709677
L-Phenylalanine	Nutritional suppliment,amino acid,amino acid,Phe,AA,,TCA,Citrate,acetyl CoA,Phe,-,-,-,-,-,-,-,-	nutritional supplement AA	100	96	98	10	50	30	0.306122	2	0.0204082	20	0.666667
L-Methionine	Nutritional suppliment,amino acid,amino acid,Met,AA,,TCA,succinyl CoA,propanoate metabolism,gly ser	nutritional supplement AA	73	72	72.5	6	49	27.5	0.37931	0.5	0.00689655	21.5	0.781818
L-Lysine	Nutritional suppliment,amino acid,amino acid,Lys,AA,,TCA,Citrate,acetyl CoA,Lys,-,-,-,-,-,-,-,-	nutritional supplement AA	93	87	90	7	66	36.5	0.405556	3	0.0333333	29.5	0.808219
L-Leucine	Nutritional suppliment,amino acid,amino acid,Leu,AA,,TCA,Citrate,acetyl CoA,Leu,-,-,-,-,-,-,-,-	nutritional supplement AA	92	96	94	9	65	37	0.393617	2	0.0212766	28	0.756757
L-Isoleucine	Nutritional suppliment,amino acid,amino acid,Ile,AA,,TCA,succinyl CoA,Propionyl CoA,Ile,-,-,-,-,-,-	nutritional supplement AA	95	102	98.5	9	59	34	0.345178	3.5	0.035533	25	0.735294
L-Histidine	Nutritional suppliment,amino acid,amino acid,His,AA,,TCA,oxologlutarate,glutamate,His,-,-,-,-,-,-,-	nutritional supplement AA	89	91	90	7	45	26	0.288889	1	0.0111111	19	0.730769
L-Glutamine	Nutritional suppliment,amino acid,amino acid,Gln,AA,,TCA,oxologlutarate,glutamate,Gln,-,-,-,-,-,-,-	nutritional supplement AA	89	88	88.5	20	50	35	0.39548	0.5	0.00564972	15	0.428571
L-Glutamic Acid	Nutritional suppliment,amino acid,amino acid,Glu,AA,,TCA,oxologlutarate,Glu,-,-,-,-,-,-,-,-,-	nutritional supplement AA	90	88	89	12	51	31.5	0.353933	1	0.011236	19.5	0.619048
L-Citrulline	Nutritional suppliment,amino acid,intermediate,L-Citrulline,AA,,Urea cycle,citrulline,-,-,-,-,-,-,-	nutritional supplement AA	93	90	91.5	15	67	41	0.448087	1.5	0.0163934	26	0.634146
L-Aspartic Acid	Nutritional suppliment,amino acid,amino acid,Asp,AA,,TCA,oxaloacetate,Asp,-,-,-,-,-,-,-,-,-	nutritional supplement AA	82	85	83.5	10	52	31	0.371257	1.5	0.0179641	21	0.677419
L-Asparagine	Nutritional suppliment,amino acid,amino acid,Asn,AA,,TCA,oxaloacetate,Asp,Asn,-,-,-,-,-,-,-,-	nutritional supplement AA	88	91	89.5	20	68	44	0.49162	1.5	0.0167598	24	0.545455
L-Alanine	Nutritional suppliment,amino acid,amino acid,Ala,AA,,TCA,oxaloacetate,Pyruvate,-,-,-,-,-,-,-,-,-	nutritional supplement AA	76	83	79.5	9	42	25.5	0.320755	3.5	0.0440252	16.5	0.647059
Hydroxy-L-Proline	Nutritional suppliment,amino acid,intermediate,Hydroxy-L-Proline,AA,,TCA,oxologlutarate,glutamate,g	nutritional supplement AA	84	87	85.5	10	60	35	0.409357	1.5	0.0175439	25	0.714286
D-Glutamic Acid	Nutritional suppliment,amino acid,amino acid,Glu-D,AA,,TCA,oxologlutarate,Glu,-,-,-,-,-,-,-,-,-	nutritional supplement AA	92	96	94	12	61	36.5	0.388298	2	0.0212766	24.5	0.671233
D-Aspartic Acid	Nutritional suppliment,amino acid,amino acid,Asp-D,AA,,TCA,oxaloacetate,Asp,-,-,-,-,-,-,-,-,-	nutritional supplement AA	66	69	67.5	6	51	28.5	0.422222	1.5	0.0222222	22.5	0.789474
d-Amino-N-Valeric Acid	Nutritional suppliment,amino acid,intermediate,d-Amino-N-Valeric Acid,AA,,TCA,Citrate,acetyl CoA,Le	nutritional supplement AA	91	88	89.5	15	57	36	0.402235	1.5	0.0167598	21	0.583333
D-Alanine	Nutritional suppliment,amino acid,amino acid,Ala-D,AA,,TCA,oxaloacetate,Pyruvate,Ala,-,-,-,-,-,-,-,	nutritional supplement AA	96	92	94	13	62	37.5	0.398936	2	0.0212766	24.5	0.653333
b-Alanine	Nutritional suppliment,amino acid,amino acid,Ala-b,AA,,TCA,Citrate,acetyl CoA,,,,,oxaloglutarate,Py	nutritional supplement AA	85	84	84.5	7	57	32	0.378698	0.5	0.00591716	25	0.78125
6% NaCl + Phosphorylcholine	osmolyte, phosphorylcholine	osmolyte	27	41	34	15	6	10.5	0.308824	7	0.205882	4.5	0.428571
6% NaCl + N-Acetyl-L-Glutamine	osmolyte, acetyl glutamine	osmolyte	13	28	20.5	2	6	4	0.195122	7.5	0.365854	2	0.5
6% NaCl + MOPS	osmolyte, MOPS	osmolyte	33	20	26.5	19	1	10	0.377358	6.5	0.245283	9	0.9
6% NaCl + Glycerol	osmolyte, glycerol	osmolyte	24	16	20	12	2	7	0.35	4	0.2	5	0.714286
6% NaCl + Glutathione	osmolyte, glutathione	osmolyte	33	24	28.5	3	7	5	0.175439	4.5	0.157895	2	0.4
6% NaCl + Creatine	osmolyte, creatine	osmolyte	43	53	48	19	21	20	0.416667	5	0.104167	1	0.05
7% Sodium Lactate	osmotic sensitivity, sodium lactate	osmotic	28	12	20	8	12	10	0.5	8	0.4	2	0.2
6.5% NaCl	osmotic sensitivity, NaCl	osmotic	41	44	42.5	12	30	21	0.494118	1.5	0.0352941	9	0.428571
5% NaCl	osmotic sensitivity, NaCl	osmotic	49	32	40.5	15	14	14.5	0.358025	8.5	0.209877	0.5	0.0344828
Rifamycin SV	RNA polymerase	other	142	135	138.5	51	65	58	0.418773	3.5	0.0252708	7	0.12069
Protamine sulfate	membrane, nonspecific binding	other	76	54	65	20	32	26	0.4	11	0.169231	6	0.230769
5-Azacytidine	DNA methylation, methyltransferase inhibitor	other	71	62	66.5	26	19	22.5	0.338346	4.5	0.0676692	3.5	0.155556
Diamide	oxidation, glutathione	oxidation	55	49	52	14	10	12	0.230769	3	0.0576923	2	0.166667
1-Chloro-2,4-dinitrobenzene	oxidation, glutathione	oxidation	20	10	15	7	4	5.5	0.366667	5	0.333333	1.5	0.272727
pH 4.5 + L-Norvaline	pH, decarboxylase	pH 4.5	34	12	23	11	11	11	0.478261	11	0.478261	0	0
pH 4.5 + 5-Hydroxy-L-Lysine	pH, decarboxylase	pH 4.5	24	14	19	11	8	9.5	0.5	5	0.263158	1.5	0.157895
O-Phospho-L-Serine	P-Source,amino acid,amino acid,O-Phospho-L-Serine,AA,,TCA,oxaloacetate,Pyruvate,Ser,Phosphate,-,-,-	P-source	83	84	83.5	23	56	39.5	0.473054	0.5	0.00598802	16.5	0.417722
O-Phospho-D-Serine	P-Source,amino acid,amino acid,O-Phospho-D-Serine,AA,,TCA,oxaloacetate,Pyruvate,Ser,Phosphate,-,-,-	P-source	78	78	78	20	47	33.5	0.429487	0	0	13.5	0.402985
D-Mannose-6-Phosphate	P-Source,carbohydrate,hexose,mannose,Phosphate,,Glycolosis,fructose,mannose,-,-,-,-,-,-,-,-,-	P-source	87	69	78	25	49	37	0.474359	9	0.115385	12	0.324324
Dithiophosphate	P-Source,,,,,,-,-,-,-,-,-,-,-,-,-,-,-	P-source	87	91	89	31	49	40	0.449438	2	0.0224719	9	0.225
Thiosulfate	S-Source,-,-,-,,,-,-,-,-,-,-,-,-,-,-,-,-	S-source	62	80	71	12	53	32.5	0.457746	9	0.126761	20.5	0.630769
Thiophosphate	S-Source,-,-,-,,,-,-,-,-,-,-,-,-,-,-,-,-	S-source	50	60	55	29	21	25	0.454545	5	0.0909091	4	0.16
Cystathionine	S-Source,-,-,-,,,-,-,-,-,-,-,-,-,-,-,-,-	S-source	32	38	35	9	14	11.5	0.328571	3	0.0857143	2.5	0.217391
Potassium tellurite	toxic anion	toxic	30	38	34	19	10	14.5	0.426471	4	0.117647	4.5	0.310345
Tylosin	protein synthesis, 50S ribosomal subunit, macrolide	AB	69	66	67.5	142	144	143	2.11852	1.5	0.0222222	1	0.00699301
Tylosin	protein synthesis, 50S ribosomal subunit, macrolide	AB	58	7	32.5	85	148	116.5	3.58462	25.5	0.784615	31.5	0.270386
Tobramycin	protein synthesis, 30S ribosomal subunit, aminoglycoside	AB	53	44	48.5	96	100	98	2.02062	4.5	0.0927835	2	0.0204082
Oxacillin	wall, lactam	AB	40	42	41	51	137	94	2.29268	1	0.0243902	43	0.457447
Oxacillin	wall, lactam	AB	29	26	27.5	43	129	86	3.12727	1.5	0.0545455	43	0.5
Oleandomycin	protein synthesis, 50S ribosomal subunit, macrolide	AB	50	49	49.5	99	101	100	2.0202	0.5	0.010101	1	0.01
Oleandomycin	protein synthesis, 50S ribosomal subunit, macrolide	AB	41	39	40	105	101	103	2.575	1	0.025	2	0.0194175
Lincomycin		AB	45	43	44	132	153	142.5	3.23864	1	0.0227273	10.5	0.0736842
Lincomycin		AB	68	58	63	118	138	128	2.03175	5	0.0793651	10	0.078125
Josamycin	protein synthesis, 50S ribosomal subunit, macrolide	AB	24	20	22	107	119	113	5.13636	2	0.0909091	6	0.0530973
Josamycin	protein synthesis, 50S ribosomal subunit, macrolide	AB	36	24	30	115	127	121	4.03333	6	0.2	6	0.0495868
Fusidic acid	protein synthesis, elongation factor	AB	27	30	28.5	64	66	65	2.2807	1.5	0.0526316	1	0.0153846
Fusidic acid	protein synthesis, elongation factor	AB	8	9	8.5	23	24	23.5	2.76471	0.5	0.0588235	0.5	0.0212766
Fusidic acid	protein synthesis, elongation factor	AB	1	2	1.5	6	6	6	4	0.5	0.333333	0	0
Colistin		AB	46	27	36.5	65	84	74.5	2.0411	9.5	0.260274	9.5	0.127517
Chloroxylenol	fungicide	AB	6	6	6	129	12	70.5	11.75	0	0	58.5	0.829787
Chloroxylenol	fungicide	AB	49	53	51	121	105	113	2.21569	2	0.0392157	8	0.0707965
Chloroxylenol	fungicide	AB	12	13	12.5	130	27	78.5	6.28	0.5	0.04	51.5	0.656051
Cefotaxime	ion channal inhibitor, Na+ (m)	AB	22	30	26	74	64	69	2.65385	4	0.153846	5	0.0724638
Carbenicillin	wall, lactam	AB	56	59	57.5	75	180	127.5	2.21739	1.5	0.026087	52.5	0.411765
Blasticidin S	protein synthesis	AB	52	54	53	105	112	108.5	2.04717	1	0.0188679	3.5	0.0322581
Umbelliferone	DNA intercalator	chelator	37	37	37	70	79	74.5	2.01351	0	0	4.5	0.0604027
EDTA	chelator, hydrophilic	chelator	3	3	3	12	7	9.5	3.16667	0	0	2.5	0.263158
2,2`-Dipyridyl	chelator, Fe++	chelator	4	5	4.5	11	8	9.5	2.11111	0.5	0.111111	1.5	0.157895
2,2`-Dipyridyl	chelator, Fe++	chelator	4	3	3.5	11	13	12	3.42857	0.5	0.142857	1	0.0833333
6% NaCl + L-Proline	osmolyte, proline	osmolyte	13	17	15	31	37	34	2.26667	2	0.133333	3	0.0882353
5.5% NaCl	osmotic sensitivity, NaCl	osmotic	6	30	18	49	37	43	2.38889	12	0.666667	6	0.139535
5% Potassium Chloride	osmotic sensitivity, KCl	osmotic	5	31	18	10	63	36.5	2.02778	13	0.722222	26.5	0.726027
Sodium m-arsenite		other	9	20	14.5	45	28	36.5	2.51724	5.5	0.37931	8.5	0.232877
Sodium bromate		other	4	10	7	18	16	17	2.42857	3	0.428571	1	0.0588235
Semicarbazide hydrochloride		other	6	6	6	23	10	16.5	2.75	0	0	6.5	0.393939
Semicarbazide hydrochloride		other	37	28	32.5	83	48	65.5	2.01538	4.5	0.138462	17.5	0.267176
Semicarbazide hydrochloride		other	8	19	13.5	34	23	28.5	2.11111	5.5	0.407407	5.5	0.192982
Protamine sulfate	membrane, nonspecific binding	other	22	8	15	17	46	31.5	2.1	7	0.466667	14.5	0.460317
Poly-L-lysine		other	14	16	15	32	46	39	2.6	1	0.0666667	7	0.179487
Methyltrioctylammonium chloride	membrane, detergent, cationic	other	33	28	30.5	60	67	63.5	2.08197	2.5	0.0819672	3.5	0.0551181
Ketoprofen		other	74	55	64.5	144	145	144.5	2.24031	9.5	0.147287	0.5	0.00346021
Guanidine hydrochloride	membrane, chaotropic agent	other	2	7	4.5	38	34	36	8	2.5	0.555556	2	0.0555556
D-Serine	inhibits 3PGA dehydrogenase (L-serine and pantothenate synthesis)	other	1	1	1	2	3	2.5	2.5	0	0	0.5	0.2
D-Serine	inhibits 3PGA dehydrogenase (L-serine and pantothenate synthesis)	other	16	18	17	63	74	68.5	4.02941	1	0.0588235	5.5	0.080292
Domiphen bromide	membrane, detergent, cationic, fungiside	other	2	2	2	9	13	11	5.5	0	0	2	0.181818
Compound 48/80	cell cycle modulation, Calmodulin inhibitor (gn) phospholipase C, ADP ribosylation	other	8	13	10.5	65	57	61	5.80952	2.5	0.238095	4	0.0655738
Chlorambucil		other	32	34	33	81	88	84.5	2.56061	1	0.030303	3.5	0.0414201
Benzethonium chloride	membrane, detergent, cationic	other	28	23	25.5	32	88	60	2.35294	2.5	0.0980392	28	0.466667
Alexidine	membrane, biguanide, electron transport	other	3	4	3.5	35	51	43	12.2857	0.5	0.142857	8	0.186047
2-Phenylphenol		other	80	25	52.5	172	38	105	2	27.5	0.52381	67	0.638095
2-Phenylphenol		other	73	22	47.5	130	86	108	2.27368	25.5	0.536842	22	0.203704
2-Hydroxybenzoic acid	anti-capsule, biofilm inhibition, mar inducer	other	3	4	3.5	12	14	13	3.71429	0.5	0.142857	1	0.0769231
Methyl viologen	oxidizing agent	oxidation	20	20	20	72	76	74	3.7	0	0	2	0.027027
D,L-Thioctic acid	oxidizing agent	oxidation	28	32	30	71	73	72	2.4	2	0.0666667	1	0.0138889
D,L-Thioctic acid	oxidizing agent	oxidation	12	9	10.5	47	38	42.5	4.04762	1.5	0.142857	4.5	0.105882
3, 4-Dimethoxybenzyl alcohol	oxidizing agent, free radical-peroxidase substrate	oxidation	22	22	22	57	62	59.5	2.70455	0	0	2.5	0.0420168
pH 9.5 + L-Threonine	pH, deaminase	pH 9.5	7	13	10	39	29	34	3.4	3	0.3	5	0.147059
pH 9.5 + L-Serine	pH, deaminase	pH 9.5	24	31	27.5	60	57	58.5	2.12727	3.5	0.127273	1.5	0.025641
pH 9.5 + L-Glutamine	pH, deaminase	pH 9.5	26	15	20.5	26	69	47.5	2.31707	5.5	0.268293	21.5	0.452632
pH 9.5 + L-Glutamic Acid	pH, deaminase	pH 9.5	25	21	23	55	75	65	2.82609	2	0.0869565	10	0.153846
pH 9.5 + L-Asparagine	pH, deaminase	pH 9.5	8	25	16.5	34	38	36	2.18182	8.5	0.515152	2	0.0555556
Sodium caprylate	respiration, ionophore, H+	respiration	55	47	51	102	113	107.5	2.10784	4	0.0784314	5.5	0.0511628
FCCP	respiration, ionophore, H+	respiration	33	13	23	38	57	47.5	2.06522	10	0.434783	9.5	0.2
Cinnamic acid	respiration, ionophore, H+	respiration	51	43	47	107	105	106	2.25532	4	0.0851064	1	0.00943396
3,5-Dinitrobenzene	respiration, ionophore, H+	respiration	4	3	3.5	11	4	7.5	2.14286	0.5	0.142857	3.5	0.466667
Sodium selenite	toxic anion	toxic	14	10	12	33	22	27.5	2.29167	2	0.166667	5.5	0.2
Sodium dichromate	toxic anion, SO4 analog	toxic	36	32	34	75	81	78	2.29412	2	0.0588235	3	0.0384615
Potassium chromate	toxic anion	toxic	8	9	8.5	57	58	57.5	6.76471	0.5	0.0588235	0.5	0.00869565
Ferric chloride	toxic cation	toxic	53	51	52	88	125	106.5	2.04808	1	0.0192308	18.5	0.173709
50mM Sodium Benzoate pH 5.2	toxicity, benzoate	toxic	19	19	19	78	73	75.5	3.97368	0	0	2.5	0.0331126
Glycine hydroxamate	tRNA synthetase	tRNA synthetase	9	7	8	25	18	21.5	2.6875	1	0.125	3.5	0.162791
D,L-Serine hydroxamate	tRNA synthetase	tRNA synthetase	52	64	58	96	143	119.5	2.06034	6	0.103448	23.5	0.196653
D,L-Serine hydroxamate	tRNA synthetase	tRNA synthetase	28	45	36.5	43	140	91.5	2.50685	8.5	0.232877	48.5	0.530055
Better growth of S2 relative to S1
better growth of S1 relative to S2
